# Supplementary material for: A new species of the genus Falcileptoneta Komatsu, 1970 (Araneae, Leptonetidae) from Jilin, China
Source: Biodivers Data J. 2025 Jan 3;13:e143433. doi: 10.3897/BDJ.13.e143433 (PMC11724263; doi:10.3897/BDJ.13.e143433)
Supplement: XML Treatment for Falcileptoneta taoqii [file BDJ.13.e143433-treatment1.xml]

<!DOCTYPE tp:taxon-treatment
  PUBLIC "-//TaxonX//DTD Taxonomic Treatment Publishing DTD v0 20100105//EN" "tax-treatment-NSO.dtd">
<tp:taxon-treatment xmlns:tp="http://www.plazi.org/taxpub"><tp:treatment-meta><mixed-citation publication-type="journal"><person-group><name><surname>Yu</surname><given-names>Hao</given-names></name><name><surname>Xing</surname><given-names>Yuanqian</given-names></name><name><surname>Lin</surname><given-names>Yejie</given-names></name></person-group><article-title>A new species of the genus <italic><tp:taxon-name><tp:taxon-name-part taxon-name-part-type="genus" reg="Falcileptoneta">Falcileptoneta</tp:taxon-name-part></tp:taxon-name></italic> Komatsu, 1970 (<tp:taxon-name><tp:taxon-name-part taxon-name-part-type="order">Araneae</tp:taxon-name-part></tp:taxon-name>, <tp:taxon-name><tp:taxon-name-part taxon-name-part-type="family">Leptonetidae</tp:taxon-name-part></tp:taxon-name>) from Jilin, China</article-title><source>Biodivers Data J</source><day>03</day><month>01</month><year>2025</year><volume>13</volume><pub-id pub-id-type="doi">10.3897/BDJ.13.e143433</pub-id></mixed-citation></tp:treatment-meta><tp:nomenclature><tp:taxon-name>
            <object-id xmlns:xlink="http://www.w3.org/1999/xlink" content-type="arpha" xlink:type="simple">528910B9-3068-5312-8B3A-D2EDD84F3EFB</object-id>
            <tp:taxon-name-part taxon-name-part-type="genus">Falcileptoneta</tp:taxon-name-part>
            <tp:taxon-name-part taxon-name-part-type="species">taoqii</tp:taxon-name-part>
            <object-id xmlns:xlink="http://www.w3.org/1999/xlink" content-type="zoobank" xlink:type="simple" object-id-type="ZooBank">A0307ED8-287F-478C-955C-C12066C78717</object-id>
          </tp:taxon-name><tp:taxon-authority>Yu &amp; Lin</tp:taxon-authority><tp:taxon-status xmlns:xlink="http://www.w3.org/1999/xlink" xlink:type="simple">sp. nov.</tp:taxon-status></tp:nomenclature><tp:treatment-sec sec-type="materials"><title>Materials</title><list list-type="alpha-lower" list-content="occurrences"><list-item><p><bold>Type status:</bold> <named-content xmlns:xlink="http://www.w3.org/1999/xlink" content-type="dwc:typeStatus" xlink:type="simple">Holotype</named-content>. <bold>Occurrence:</bold> recordedBy: <named-content xmlns:xlink="http://www.w3.org/1999/xlink" content-type="dwc:recordedBy" xlink:type="simple">Taoqi Wang</named-content>; individualCount: <named-content xmlns:xlink="http://www.w3.org/1999/xlink" content-type="dwc:individualCount" xlink:type="simple">1</named-content>; sex: <named-content xmlns:xlink="http://www.w3.org/1999/xlink" content-type="dwc:sex" xlink:type="simple">male</named-content>; lifeStage: <named-content xmlns:xlink="http://www.w3.org/1999/xlink" content-type="dwc:lifeStage" xlink:type="simple">adult</named-content>; occurrenceID: <named-content xmlns:xlink="http://www.w3.org/1999/xlink" content-type="dwc:occurrenceID" xlink:type="simple">8631AECC-8D90-5A9F-8C0C-00FB228905AD</named-content>; <bold>Taxon:</bold> scientificName: <named-content xmlns:xlink="http://www.w3.org/1999/xlink" content-type="dwc:scientificName" xlink:type="simple"><italic><tp:taxon-name><tp:taxon-name-part taxon-name-part-type="genus" reg="Falcileptoneta">Falcileptoneta</tp:taxon-name-part><tp:taxon-name-part taxon-name-part-type="species" reg="taoqii">taoqii</tp:taxon-name-part></tp:taxon-name></italic></named-content>; <bold>Location:</bold> country: <named-content xmlns:xlink="http://www.w3.org/1999/xlink" content-type="dwc:country" xlink:type="simple">China</named-content>; stateProvince: <named-content xmlns:xlink="http://www.w3.org/1999/xlink" content-type="dwc:stateProvince" xlink:type="simple">Jilin</named-content>; municipality: <named-content xmlns:xlink="http://www.w3.org/1999/xlink" content-type="dwc:municipality" xlink:type="simple">Tonghua</named-content>; locality: <named-content xmlns:xlink="http://www.w3.org/1999/xlink" content-type="dwc:locality" xlink:type="simple">Ji'an City, Dalu Town, Gaodi Village, Group 8, Feng Cave</named-content>; verbatimElevation: <named-content xmlns:xlink="http://www.w3.org/1999/xlink" content-type="dwc:verbatimElevation" xlink:type="simple">310.8 m</named-content>; verbatimCoordinates: <named-content xmlns:xlink="http://www.w3.org/1999/xlink" content-type="dwc:verbatimCoordinates" xlink:type="simple">125.8232°E, 47.0471°N</named-content>; <bold>Identification:</bold> identifiedBy: <named-content xmlns:xlink="http://www.w3.org/1999/xlink" content-type="dwc:identifiedBy" xlink:type="simple">Yejie Lin</named-content>; dateIdentified: <named-content xmlns:xlink="http://www.w3.org/1999/xlink" content-type="dwc:dateIdentified" xlink:type="simple">2024</named-content>; <bold>Event:</bold> year: <named-content xmlns:xlink="http://www.w3.org/1999/xlink" content-type="dwc:year" xlink:type="simple">2024</named-content>; month: <named-content xmlns:xlink="http://www.w3.org/1999/xlink" content-type="dwc:month" xlink:type="simple">1</named-content>; day: <named-content xmlns:xlink="http://www.w3.org/1999/xlink" content-type="dwc:day" xlink:type="simple">24</named-content>; habitat: <named-content xmlns:xlink="http://www.w3.org/1999/xlink" content-type="dwc:habitat" xlink:type="simple">Cave</named-content>; <bold>Record Level:</bold> institutionCode: <named-content xmlns:xlink="http://www.w3.org/1999/xlink" content-type="dwc:institutionCode" xlink:type="simple">IZCAS-Ar45515</named-content></p></list-item><list-item><p><bold>Type status:</bold> <named-content xmlns:xlink="http://www.w3.org/1999/xlink" content-type="dwc:typeStatus" xlink:type="simple">Paratype</named-content>. <bold>Occurrence:</bold> recordedBy: <named-content xmlns:xlink="http://www.w3.org/1999/xlink" content-type="dwc:recordedBy" xlink:type="simple">Taoqi Wang</named-content>; individualCount: <named-content xmlns:xlink="http://www.w3.org/1999/xlink" content-type="dwc:individualCount" xlink:type="simple">1</named-content>; sex: <named-content xmlns:xlink="http://www.w3.org/1999/xlink" content-type="dwc:sex" xlink:type="simple">female</named-content>; lifeStage: <named-content xmlns:xlink="http://www.w3.org/1999/xlink" content-type="dwc:lifeStage" xlink:type="simple">adult</named-content>; occurrenceID: <named-content xmlns:xlink="http://www.w3.org/1999/xlink" content-type="dwc:occurrenceID" xlink:type="simple">DDE0855A-075F-52B1-926E-CF494F9EEFF4</named-content>; <bold>Taxon:</bold> scientificName: <named-content xmlns:xlink="http://www.w3.org/1999/xlink" content-type="dwc:scientificName" xlink:type="simple"><italic><tp:taxon-name><tp:taxon-name-part taxon-name-part-type="genus" reg="Falcileptoneta">Falcileptoneta</tp:taxon-name-part><tp:taxon-name-part taxon-name-part-type="species" reg="taoqii">taoqii</tp:taxon-name-part></tp:taxon-name></italic></named-content>; <bold>Location:</bold> country: <named-content xmlns:xlink="http://www.w3.org/1999/xlink" content-type="dwc:country" xlink:type="simple">China</named-content>; stateProvince: <named-content xmlns:xlink="http://www.w3.org/1999/xlink" content-type="dwc:stateProvince" xlink:type="simple">Jilin</named-content>; municipality: <named-content xmlns:xlink="http://www.w3.org/1999/xlink" content-type="dwc:municipality" xlink:type="simple">Tonghua</named-content>; locality: <named-content xmlns:xlink="http://www.w3.org/1999/xlink" content-type="dwc:locality" xlink:type="simple">Ji'an City, Dalu Town, Gaodi Village, Group 8, Feng Cave</named-content>; verbatimElevation: <named-content xmlns:xlink="http://www.w3.org/1999/xlink" content-type="dwc:verbatimElevation" xlink:type="simple">310.8 m</named-content>; verbatimCoordinates: <named-content xmlns:xlink="http://www.w3.org/1999/xlink" content-type="dwc:verbatimCoordinates" xlink:type="simple">125.8232°E, 47.0471°N</named-content>; <bold>Identification:</bold> identifiedBy: <named-content xmlns:xlink="http://www.w3.org/1999/xlink" content-type="dwc:identifiedBy" xlink:type="simple">Yejie Lin</named-content>; dateIdentified: <named-content xmlns:xlink="http://www.w3.org/1999/xlink" content-type="dwc:dateIdentified" xlink:type="simple">2024</named-content>; <bold>Event:</bold> year: <named-content xmlns:xlink="http://www.w3.org/1999/xlink" content-type="dwc:year" xlink:type="simple">2024</named-content>; month: <named-content xmlns:xlink="http://www.w3.org/1999/xlink" content-type="dwc:month" xlink:type="simple">1</named-content>; day: <named-content xmlns:xlink="http://www.w3.org/1999/xlink" content-type="dwc:day" xlink:type="simple">24</named-content>; habitat: <named-content xmlns:xlink="http://www.w3.org/1999/xlink" content-type="dwc:habitat" xlink:type="simple">Cave</named-content>; <bold>Record Level:</bold> institutionCode: <named-content xmlns:xlink="http://www.w3.org/1999/xlink" content-type="dwc:institutionCode" xlink:type="simple">IZCAS-Ar45516</named-content></p></list-item><list-item><p><bold>Type status:</bold> <named-content xmlns:xlink="http://www.w3.org/1999/xlink" content-type="dwc:typeStatus" xlink:type="simple">Paratype</named-content>. <bold>Occurrence:</bold> recordedBy: <named-content xmlns:xlink="http://www.w3.org/1999/xlink" content-type="dwc:recordedBy" xlink:type="simple">Taoqi Wang</named-content>; individualCount: <named-content xmlns:xlink="http://www.w3.org/1999/xlink" content-type="dwc:individualCount" xlink:type="simple">1</named-content>; sex: <named-content xmlns:xlink="http://www.w3.org/1999/xlink" content-type="dwc:sex" xlink:type="simple">female</named-content>; lifeStage: <named-content xmlns:xlink="http://www.w3.org/1999/xlink" content-type="dwc:lifeStage" xlink:type="simple">adult</named-content>; occurrenceID: <named-content xmlns:xlink="http://www.w3.org/1999/xlink" content-type="dwc:occurrenceID" xlink:type="simple">DDE0855A-075F-52B1-926E-CF494F9EEFF4</named-content>; <bold>Taxon:</bold> scientificName: <named-content xmlns:xlink="http://www.w3.org/1999/xlink" content-type="dwc:scientificName" xlink:type="simple"><italic><tp:taxon-name><tp:taxon-name-part taxon-name-part-type="genus" reg="Falcileptoneta">Falcileptoneta</tp:taxon-name-part><tp:taxon-name-part taxon-name-part-type="species" reg="taoqii">taoqii</tp:taxon-name-part></tp:taxon-name></italic></named-content>; <bold>Location:</bold> country: <named-content xmlns:xlink="http://www.w3.org/1999/xlink" content-type="dwc:country" xlink:type="simple">China</named-content>; stateProvince: <named-content xmlns:xlink="http://www.w3.org/1999/xlink" content-type="dwc:stateProvince" xlink:type="simple">Jilin</named-content>; municipality: <named-content xmlns:xlink="http://www.w3.org/1999/xlink" content-type="dwc:municipality" xlink:type="simple">Tonghua</named-content>; locality: <named-content xmlns:xlink="http://www.w3.org/1999/xlink" content-type="dwc:locality" xlink:type="simple">Ji'an City, Dalu Town, Gaodi Village, Group 8, Feng Cave</named-content>; verbatimElevation: <named-content xmlns:xlink="http://www.w3.org/1999/xlink" content-type="dwc:verbatimElevation" xlink:type="simple">310.8 m</named-content>; verbatimCoordinates: <named-content xmlns:xlink="http://www.w3.org/1999/xlink" content-type="dwc:verbatimCoordinates" xlink:type="simple">125.8232°E, 47.0471°N</named-content>; <bold>Identification:</bold> identifiedBy: <named-content xmlns:xlink="http://www.w3.org/1999/xlink" content-type="dwc:identifiedBy" xlink:type="simple">Yejie Lin</named-content>; dateIdentified: <named-content xmlns:xlink="http://www.w3.org/1999/xlink" content-type="dwc:dateIdentified" xlink:type="simple">2024</named-content>; <bold>Event:</bold> year: <named-content xmlns:xlink="http://www.w3.org/1999/xlink" content-type="dwc:year" xlink:type="simple">2024</named-content>; month: <named-content xmlns:xlink="http://www.w3.org/1999/xlink" content-type="dwc:month" xlink:type="simple">1</named-content>; day: <named-content xmlns:xlink="http://www.w3.org/1999/xlink" content-type="dwc:day" xlink:type="simple">24</named-content>; habitat: <named-content xmlns:xlink="http://www.w3.org/1999/xlink" content-type="dwc:habitat" xlink:type="simple">Cave</named-content>; <bold>Record Level:</bold> institutionCode: <named-content xmlns:xlink="http://www.w3.org/1999/xlink" content-type="dwc:institutionCode" xlink:type="simple">IZCAS-Ar45517</named-content></p></list-item><list-item><p><bold>Type status:</bold> <named-content xmlns:xlink="http://www.w3.org/1999/xlink" content-type="dwc:typeStatus" xlink:type="simple">Other material</named-content>. <bold>Occurrence:</bold> recordedBy: <named-content xmlns:xlink="http://www.w3.org/1999/xlink" content-type="dwc:recordedBy" xlink:type="simple">Taoqi Wang</named-content>; individualCount: <named-content xmlns:xlink="http://www.w3.org/1999/xlink" content-type="dwc:individualCount" xlink:type="simple">1</named-content>; sex: <named-content xmlns:xlink="http://www.w3.org/1999/xlink" content-type="dwc:sex" xlink:type="simple">female</named-content>; lifeStage: <named-content xmlns:xlink="http://www.w3.org/1999/xlink" content-type="dwc:lifeStage" xlink:type="simple">adult</named-content>; occurrenceID: <named-content xmlns:xlink="http://www.w3.org/1999/xlink" content-type="dwc:occurrenceID" xlink:type="simple">71F3DDEB-4035-5085-985C-3B9B3C2EE46C</named-content>; <bold>Taxon:</bold> scientificName: <named-content xmlns:xlink="http://www.w3.org/1999/xlink" content-type="dwc:scientificName" xlink:type="simple"><italic><tp:taxon-name><tp:taxon-name-part taxon-name-part-type="genus" reg="Falcileptoneta">Falcileptoneta</tp:taxon-name-part><tp:taxon-name-part taxon-name-part-type="species" reg="taoqii">taoqii</tp:taxon-name-part></tp:taxon-name></italic></named-content>; <bold>Location:</bold> country: <named-content xmlns:xlink="http://www.w3.org/1999/xlink" content-type="dwc:country" xlink:type="simple">China</named-content>; stateProvince: <named-content xmlns:xlink="http://www.w3.org/1999/xlink" content-type="dwc:stateProvince" xlink:type="simple">Jilin</named-content>; municipality: <named-content xmlns:xlink="http://www.w3.org/1999/xlink" content-type="dwc:municipality" xlink:type="simple">Tonghua</named-content>; locality: <named-content xmlns:xlink="http://www.w3.org/1999/xlink" content-type="dwc:locality" xlink:type="simple">Ji'an City, Dalu Town, Gaodi Village, Group 8, Feng Cave</named-content>; verbatimElevation: <named-content xmlns:xlink="http://www.w3.org/1999/xlink" content-type="dwc:verbatimElevation" xlink:type="simple">310.8 m</named-content>; verbatimCoordinates: <named-content xmlns:xlink="http://www.w3.org/1999/xlink" content-type="dwc:verbatimCoordinates" xlink:type="simple">125.8232°E, 47.0471°N</named-content>; <bold>Identification:</bold> identifiedBy: <named-content xmlns:xlink="http://www.w3.org/1999/xlink" content-type="dwc:identifiedBy" xlink:type="simple">Yejie Lin</named-content>; dateIdentified: <named-content xmlns:xlink="http://www.w3.org/1999/xlink" content-type="dwc:dateIdentified" xlink:type="simple">2024</named-content>; <bold>Event:</bold> year: <named-content xmlns:xlink="http://www.w3.org/1999/xlink" content-type="dwc:year" xlink:type="simple">2024</named-content>; month: <named-content xmlns:xlink="http://www.w3.org/1999/xlink" content-type="dwc:month" xlink:type="simple">12</named-content>; day: <named-content xmlns:xlink="http://www.w3.org/1999/xlink" content-type="dwc:day" xlink:type="simple">7</named-content>; habitat: <named-content xmlns:xlink="http://www.w3.org/1999/xlink" content-type="dwc:habitat" xlink:type="simple">Cave</named-content></p></list-item></list></tp:treatment-sec><tp:treatment-sec sec-type="Description"><title>Description</title><p><bold>Male (holotype)</bold>. Total length 2.16. Carapace 0.71 long, 0.86 wide. Eye sizes and interdistances: ALE 0.07, PME 0.06, PLE 0.05, ALE–PME 0.08, PLE–PME 0.03, PLE–PLE 0.09, AER 0.12, PER 0.15. Clypeus 0.16 high. Chelicerae with eight promarginal and four retromarginal teeth. Leg measurements: I 6.02 (1.66, 0.25, 1.85, 1.39, 0.87), II 4.48 (1.23, 0.22, 1.33, 0.95, 0.75), III (1.04, 0.21, -, -, -), IV 5.26 (1.46, 0.22, 1.61, 1.20, 0.77). Palp 1.34 (0.59, 0.19, 0.23, 0.33). Opisthosoma 1.20 long, 0.82 wide.</p><p>Colouration (Fig. <xref ref-type="fig" rid="F12275572">4</xref>A): Carapace yellowish-brown, without any pattern, cover with separated hair, edge darker; radial furrow obvious, lighter. Fovea longitudinal, reddish-brown. Chelicerae yellowish. Endites and labium yellowish-brown, bulging out medially, longer than wide. Sternum brown. Legs yellowish-brown without any pattern. Opisthosoma oval, yellowish-brown mottled with brown spots, dorsal lighter. Spinnerets yellowish-brown.</p><p>Palp (Fig. <xref ref-type="fig" rid="F12275568">2</xref>A–C): Femur without row of strong spine, six times longer than wide. Patella slightly curved, three times longer than wide. Tibia base with 11 spines ventrally, with three trichobothria dorsally, one near cybium, two near patella, abreast. Two retrolateral tibial spines, dorsal spine shorter and darker than ventral spine, ventral spine semi-transparent, with a sharp and curved bending process apically. Tarsus unbranched, with a depression in the middle, apically blunt with dense of long setae. Bulb oval, almost 2.22 times longer than wide. Median sclerite transparent, blade-shaped, widest in the middle. Prolateral sclerite more sclerotised than median sclerite, straight laterally, but curved ventrally, needle-shaped. Conductor membranous, dorsal expanded in lateral view. Base of the embolus almost as wide as conductor, embolic tip strongly curved, sickle-shaped.</p><p><bold>Female (paratype).</bold> Total length 2.23. Carapace 0.80 long, 0.69 wide. Eye sizes and interdistances: ALE 0.07, PME 0.06, PLE 0.06, ALE–PME 0.08, PLE–PME 0.03, PLE–PLE 0.08, AER 0.14, PER 0.15. Clypeus 0.15 high. Chelicerae with eight promarginal and five retromarginal teeth. Leg measurements: I 5.31 (1.46, 0.23, 1.61, 1.22, 0.79), II 4.08 (1.16, 0.24, 1.13, 0.88, 0.67), III 3.51 (0.96, 0.23, 0.91, 0.83, 0.58), IV 4.59 (1.36, 0.20, 1.44, 1.11, 0.48). Palp 1.42 (0.48, 0.14, 0.33, 0.47). Opisthosoma 1.30 long, 0.88 wide.</p><p>Colouration (Fig. <xref ref-type="fig" rid="F12275572">4</xref>B): Similar to that of male, except darker.</p><p>Internal genitalia (Fig. <xref ref-type="fig" rid="F12275570">3</xref>A–C): Atrium rectangular, anterior margin of atrium flat. Pore plate oval, almost four times longer than wide. Spermathecae stalk without coiled, S-shaped. Spermathecae oval, heading dorsally, separated.</p></tp:treatment-sec><tp:treatment-sec sec-type="Diagnosis"><title>Diagnosis</title><p>Compared with the Chinese species, the male of <italic><tp:taxon-name><tp:taxon-name-part taxon-name-part-type="genus" reg="Falcileptoneta">Falcileptoneta</tp:taxon-name-part><tp:taxon-name-part taxon-name-part-type="species" reg="taoqii">taoqii</tp:taxon-name-part></tp:taxon-name></italic> sp. nov. is similar to <italic><tp:taxon-name><tp:taxon-name-part taxon-name-part-type="genus" reg="Falcileptoneta">F.</tp:taxon-name-part><tp:taxon-name-part taxon-name-part-type="species" reg="lingqiensis">lingqiensis</tp:taxon-name-part></tp:taxon-name></italic> (Chen, Shen &amp; Gao, 1984) by the tibia base with dense strong spines (Fig. <xref ref-type="fig" rid="F12275568">2</xref>A–C).</p><p>However, the males of the new species can be distinguished by the femur lacking a strong spine (Fig. <xref ref-type="fig" rid="F12275568">2</xref>A–C) [vs. present in <italic><tp:taxon-name><tp:taxon-name-part taxon-name-part-type="genus" reg="Falcileptoneta">F.</tp:taxon-name-part><tp:taxon-name-part taxon-name-part-type="species" reg="lingqiensis">lingqiensis</tp:taxon-name-part></tp:taxon-name></italic> (see <xref ref-type="bibr" rid="B12443337">Chen et al. (1984)</xref>: figs. 7–9)] and tibia almost as long as cybium (Fig. <xref ref-type="fig" rid="F12275568">2</xref>A, C) [vs. shorter than the cybium in <italic><tp:taxon-name><tp:taxon-name-part taxon-name-part-type="genus" reg="Falcileptoneta">F.</tp:taxon-name-part><tp:taxon-name-part taxon-name-part-type="species" reg="lingqiensis">lingqiensis</tp:taxon-name-part></tp:taxon-name></italic> (see <xref ref-type="bibr" rid="B12443337">Chen et al. (1984)</xref>: figs. 7 and 8)].</p><p>Compared with the South Korean species, the male of <italic><tp:taxon-name><tp:taxon-name-part taxon-name-part-type="genus" reg="Falcileptoneta">F.</tp:taxon-name-part><tp:taxon-name-part taxon-name-part-type="species" reg="taoqii">taoqii</tp:taxon-name-part></tp:taxon-name></italic> sp. nov. is similar to those of <italic><tp:taxon-name><tp:taxon-name-part taxon-name-part-type="genus" reg="Falcileptoneta">F.</tp:taxon-name-part><tp:taxon-name-part taxon-name-part-type="species" reg="bifurca">bifurca</tp:taxon-name-part></tp:taxon-name></italic> Seo, 2015, <italic><tp:taxon-name><tp:taxon-name-part taxon-name-part-type="genus" reg="Falcileptoneta">F.</tp:taxon-name-part><tp:taxon-name-part taxon-name-part-type="species" reg="cormuta">cormuta</tp:taxon-name-part></tp:taxon-name></italic> Seo, 2015, <italic><tp:taxon-name><tp:taxon-name-part taxon-name-part-type="genus" reg="Falcileptoneta">F.</tp:taxon-name-part><tp:taxon-name-part taxon-name-part-type="species" reg="innuta">innuta</tp:taxon-name-part></tp:taxon-name></italic> Oh &amp; Lee, 2023 and <italic><tp:taxon-name><tp:taxon-name-part taxon-name-part-type="genus" reg="Falcileptoneta">F.</tp:taxon-name-part><tp:taxon-name-part taxon-name-part-type="species" reg="sunchangensis">sunchangensis</tp:taxon-name-part></tp:taxon-name></italic> Seo, 2016 in two retrolateral tibial spines, prolateral sclerite sclerotised and needle-shaped and embolic tip narrowed and curved (Fig. <xref ref-type="fig" rid="F12275568">2</xref>A and C). Females of the new species are similar to those of <italic><tp:taxon-name><tp:taxon-name-part taxon-name-part-type="genus" reg="Falcileptoneta">F.</tp:taxon-name-part><tp:taxon-name-part taxon-name-part-type="species" reg="bifurca">bifurca</tp:taxon-name-part></tp:taxon-name></italic>, <italic><tp:taxon-name><tp:taxon-name-part taxon-name-part-type="genus" reg="Falcileptoneta">F.</tp:taxon-name-part><tp:taxon-name-part taxon-name-part-type="species" reg="innuta">innuta</tp:taxon-name-part></tp:taxon-name></italic> and <italic><tp:taxon-name><tp:taxon-name-part taxon-name-part-type="genus" reg="Falcileptoneta">F.</tp:taxon-name-part><tp:taxon-name-part taxon-name-part-type="species" reg="sunchangensis">sunchangensis</tp:taxon-name-part></tp:taxon-name></italic> in the flat anterior atrium margin (Fig. <xref ref-type="fig" rid="F12275570">3</xref>).</p><p>However, male of the new species can be distinguished by the tibia base with dense strong spines (Fig. <xref ref-type="fig" rid="F12275568">2</xref>A–C) [vs. absent in <italic><tp:taxon-name><tp:taxon-name-part taxon-name-part-type="genus" reg="Falcileptoneta">F.</tp:taxon-name-part><tp:taxon-name-part taxon-name-part-type="species" reg="bifurca">bifurca</tp:taxon-name-part></tp:taxon-name></italic>, <italic><tp:taxon-name><tp:taxon-name-part taxon-name-part-type="genus" reg="Falcileptoneta">F.</tp:taxon-name-part><tp:taxon-name-part taxon-name-part-type="species" reg="cormuta">cormuta</tp:taxon-name-part></tp:taxon-name></italic>, <italic><tp:taxon-name><tp:taxon-name-part taxon-name-part-type="genus" reg="Falcileptoneta">F.</tp:taxon-name-part><tp:taxon-name-part taxon-name-part-type="species" reg="innuta">innuta</tp:taxon-name-part></tp:taxon-name></italic> and <italic><tp:taxon-name><tp:taxon-name-part taxon-name-part-type="genus" reg="Falcileptoneta">F.</tp:taxon-name-part><tp:taxon-name-part taxon-name-part-type="species" reg="sunchangensis">sunchangensis</tp:taxon-name-part></tp:taxon-name></italic> (see <xref ref-type="bibr" rid="B12275383">Seo (2015)</xref>: figs. 1B, 2H and F; <xref ref-type="bibr" rid="B12275187">Oh and Lee (2023)</xref>: figs. 6C, D and F; <xref ref-type="bibr" rid="B12275401">Seo (2016)</xref>: fig. 4H)], the tip of ventral retrolateral tibial spine curved (Fig. <xref ref-type="fig" rid="F12275568">2</xref>B and C) [vs. straight in <italic><tp:taxon-name><tp:taxon-name-part taxon-name-part-type="genus" reg="Falcileptoneta">F.</tp:taxon-name-part><tp:taxon-name-part taxon-name-part-type="species" reg="bifurca">bifurca</tp:taxon-name-part></tp:taxon-name></italic>, <italic><tp:taxon-name><tp:taxon-name-part taxon-name-part-type="genus" reg="Falcileptoneta">F.</tp:taxon-name-part><tp:taxon-name-part taxon-name-part-type="species" reg="cormuta">cormuta</tp:taxon-name-part></tp:taxon-name></italic> and <italic><tp:taxon-name><tp:taxon-name-part taxon-name-part-type="genus" reg="Falcileptoneta">F.</tp:taxon-name-part><tp:taxon-name-part taxon-name-part-type="species" reg="sunchangensis">sunchangensis</tp:taxon-name-part></tp:taxon-name></italic> (see <xref ref-type="bibr" rid="B12275383">Seo (2015)</xref>: figs. 1B, 2H and F; <xref ref-type="bibr" rid="B12275401">Seo (2016)</xref>: fig. 4H)], the median sclerite wide, almost 4.5 times longer than wide (Fig. <xref ref-type="fig" rid="F12275568">2</xref>B) [vs. thin, almost ten times longer than wide in <italic><tp:taxon-name><tp:taxon-name-part taxon-name-part-type="genus" reg="Falcileptoneta">F.</tp:taxon-name-part><tp:taxon-name-part taxon-name-part-type="species" reg="innuta">innuta</tp:taxon-name-part></tp:taxon-name></italic> (see <xref ref-type="bibr" rid="B12275187">Oh and Lee (2023)</xref>: fig. 6F)], the middle of the embolus unexpanded in retrolateral view (Fig. <xref ref-type="fig" rid="F12275568">2</xref>C) [vs. expanded in <italic><tp:taxon-name><tp:taxon-name-part taxon-name-part-type="genus" reg="Falcileptoneta">F.</tp:taxon-name-part><tp:taxon-name-part taxon-name-part-type="species" reg="bifurca">bifurca</tp:taxon-name-part></tp:taxon-name></italic> and <italic><tp:taxon-name><tp:taxon-name-part taxon-name-part-type="genus" reg="Falcileptoneta">F.</tp:taxon-name-part><tp:taxon-name-part taxon-name-part-type="species" reg="cormuta">cormuta</tp:taxon-name-part></tp:taxon-name></italic> (see <xref ref-type="bibr" rid="B12275383">Seo (2015)</xref>: figs. 1B and 2F)] and the length ratio of the embolus base to the embolus tip is 2:1 in retrolateral view (Fig. <xref ref-type="fig" rid="F12275568">2</xref>C) [vs. 3:1 in <italic><tp:taxon-name><tp:taxon-name-part taxon-name-part-type="genus" reg="Falcileptoneta">F.</tp:taxon-name-part><tp:taxon-name-part taxon-name-part-type="species" reg="bifurca">bifurca</tp:taxon-name-part></tp:taxon-name></italic> and <italic><tp:taxon-name><tp:taxon-name-part taxon-name-part-type="genus" reg="Falcileptoneta">F.</tp:taxon-name-part><tp:taxon-name-part taxon-name-part-type="species" reg="cormuta">cormuta</tp:taxon-name-part></tp:taxon-name></italic>, 4:1 in <italic><tp:taxon-name><tp:taxon-name-part taxon-name-part-type="genus" reg="Falcileptoneta">F.</tp:taxon-name-part><tp:taxon-name-part taxon-name-part-type="species" reg="innuta">innuta</tp:taxon-name-part></tp:taxon-name></italic> and 3:2 in <italic><tp:taxon-name><tp:taxon-name-part taxon-name-part-type="genus" reg="Falcileptoneta">F.</tp:taxon-name-part><tp:taxon-name-part taxon-name-part-type="species" reg="sunchangensis">sunchangensis</tp:taxon-name-part></tp:taxon-name></italic> (see <xref ref-type="bibr" rid="B12275383">Seo (2015)</xref>: figs 1B and 2F; <xref ref-type="bibr" rid="B12275401">Seo (2016)</xref>: fig. 4H; <xref ref-type="bibr" rid="B12275187">Oh and Lee (2023)</xref>: fig. 6F)]. The female of new species can be distinguished by the pore plate almost four times longer than wide (Fig. <xref ref-type="fig" rid="F12275570">3</xref>B) [vs. twice in <italic><tp:taxon-name><tp:taxon-name-part taxon-name-part-type="genus" reg="Falcileptoneta">F.</tp:taxon-name-part><tp:taxon-name-part taxon-name-part-type="species" reg="innuta">innuta</tp:taxon-name-part></tp:taxon-name></italic> (see <xref ref-type="bibr" rid="B12275187">Oh and Lee (2023)</xref>: fig. 7C)], the spermathecae stalk uncoiled (Fig. <xref ref-type="fig" rid="F12275570">3</xref>B and C) [vs. coiled once in <italic><tp:taxon-name><tp:taxon-name-part taxon-name-part-type="genus" reg="Falcileptoneta">F.</tp:taxon-name-part><tp:taxon-name-part taxon-name-part-type="species" reg="bifurca">bifurca</tp:taxon-name-part></tp:taxon-name></italic> and <italic><tp:taxon-name><tp:taxon-name-part taxon-name-part-type="genus" reg="Falcileptoneta">F.</tp:taxon-name-part><tp:taxon-name-part taxon-name-part-type="species" reg="innuta">innuta</tp:taxon-name-part></tp:taxon-name></italic> (see <xref ref-type="bibr" rid="B12275383">Seo (2015)</xref>: fig. 1D; <xref ref-type="bibr" rid="B12275187">Oh and Lee (2023)</xref>: fig. 7C)] and spermathecae separated (Fig. <xref ref-type="fig" rid="F12275570">3</xref>B and C) [vs. close to each other in <italic><tp:taxon-name><tp:taxon-name-part taxon-name-part-type="genus" reg="Falcileptoneta">F.</tp:taxon-name-part><tp:taxon-name-part taxon-name-part-type="species" reg="bifurca">bifurca</tp:taxon-name-part></tp:taxon-name></italic> and <italic><tp:taxon-name><tp:taxon-name-part taxon-name-part-type="genus" reg="Falcileptoneta">F.</tp:taxon-name-part><tp:taxon-name-part taxon-name-part-type="species" reg="sunchangensis">sunchangensis</tp:taxon-name-part></tp:taxon-name></italic> (see <xref ref-type="bibr" rid="B12275383">Seo (2015)</xref>: fig. 1D; <xref ref-type="bibr" rid="B12275401">Seo (2016)</xref>: fig. 4I)].</p></tp:treatment-sec><tp:treatment-sec sec-type="Etymology"><title>Etymology</title><p>The specific name is a patronym in honour of the collector Mr. Taoqi Wang, which is a noun (name) in the genitive case.</p></tp:treatment-sec><tp:treatment-sec sec-type="Distribution"><title>Distribution</title><p>Known only from the type locality (Fig. <xref ref-type="fig" rid="F12275574">5</xref>).</p></tp:treatment-sec><tp:treatment-sec sec-type="Biology"><title>Biology</title><p>All specimens were collected under stones in a cave (Fig. <xref ref-type="fig" rid="F12275566">1</xref>).</p></tp:treatment-sec><tp:treatment-sec sec-type="DNA barcode"><title>DNA barcode</title><p>ATAAGAGTAATTATTCGAATTGAATTAGGTCAGGGGGGTAGATTGATTGGAAATGATCATTTGTATAATGTAATTGTAACTGGACATGCTTTTGTTATAATTTTTTTTATGGTTATGCCAATTTTGATTGGGGGGTTTGGTAATTGATTGGTTCCTTTAATAGTGGGAGCACCTGATATAGCTTTTCCTCGCATGAATAATTTAAGATTTTGGTTGTTGCCTCCTTCCTTGTTTTTGTTGGTTATTTCTTGCATAGTGGAGATGGGTGCAGGTACTGGATGAACTGTATATCCTCCTTTAGCTTCTTATTTAGGTCATTCGTGATTGTCTGTAGATTTTGTTATTTTTTCTTTACATTTGGCAGGAGCTTCTTCTATTATGGGTGCTATTAATTTTATTACTACTATTGTGAATATGCGTGTTCATGGGATGTATATGGATAGGGTTACTTTATTTGTTTGGTCAGTATTAATTACTGCCGTTTTATTATTACTTTCTTTACCTGTATTGGCTGGAGCTATTACAATATTACTTTCTGATCGTAATTTTAACACTTCTTTTTTTGACCCTGCGGGGGGGGGGGATCCTATTCTATTTCAGCATTTGTTTT (GenBank accession number <ext-link xmlns:xlink="http://www.w3.org/1999/xlink" ext-link-type="uri" xlink:href="https://www.ncbi.nlm.nih.gov/nuccore/PQ777284" xlink:type="simple">PQ777284</ext-link>).</p></tp:treatment-sec><tp:treatment-sec><!--Section generated to contain objects referenced in tp:taxon-treatment.--><fig id="F12275572" position="float" orientation="portrait"><object-id xmlns:xlink="http://www.w3.org/1999/xlink" content-type="arpha" xlink:type="simple">F3C4C7C4-14DD-50C5-8D4B-B6AE0347A40B</object-id><object-id xmlns:xlink="http://www.w3.org/1999/xlink" content-type="doi" xlink:type="simple">10.3897/BDJ.13.e143433.figure4</object-id><label>Figure 4.</label><caption><p>Habitus of <italic><tp:taxon-name><tp:taxon-name-part taxon-name-part-type="genus" reg="Falcileptoneta">Falcileptoneta</tp:taxon-name-part><tp:taxon-name-part taxon-name-part-type="species" reg="taoqii">taoqii</tp:taxon-name-part></tp:taxon-name></italic> sp. nov., dorsal view. <bold>A</bold> holotype male; <bold>B</bold> paratype female.</p></caption><graphic xmlns:xlink="http://www.w3.org/1999/xlink" xlink:href="bdj-13-e143433-g004.jpg" position="float" id="oo_1184299.jpg" orientation="portrait" xlink:type="simple"><uri content-type="original_file" xlink:type="simple">https://binary.pensoft.net/fig/1184299</uri></graphic></fig><fig id="F12275568" position="float" orientation="portrait"><object-id xmlns:xlink="http://www.w3.org/1999/xlink" content-type="arpha" xlink:type="simple">981C4B69-3265-5C84-B46F-7D8873A2DEAC</object-id><object-id xmlns:xlink="http://www.w3.org/1999/xlink" content-type="doi" xlink:type="simple">10.3897/BDJ.13.e143433.figure2</object-id><label>Figure 2.</label><caption><p><italic><tp:taxon-name><tp:taxon-name-part taxon-name-part-type="genus" reg="Falcileptoneta">Falcileptoneta</tp:taxon-name-part><tp:taxon-name-part taxon-name-part-type="species" reg="taoqii">taoqii</tp:taxon-name-part></tp:taxon-name></italic> sp. nov., holotype male. <bold>A</bold> Bulb, prolateral view; <bold>B</bold> Same, ventral view; <bold>C</bold> Same, retrolateral view. Abbreviations: C = conductor, E = embolus, MS = median sclerite, PL = prolateral lobe, PS = prolateral sclerite, RTS = retrolateral tibial spine.</p></caption><graphic xmlns:xlink="http://www.w3.org/1999/xlink" xlink:href="bdj-13-e143433-g002.jpg" position="float" id="oo_1184297.jpg" orientation="portrait" xlink:type="simple"><uri content-type="original_file" xlink:type="simple">https://binary.pensoft.net/fig/1184297</uri></graphic></fig><fig id="F12275570" position="float" orientation="portrait"><object-id xmlns:xlink="http://www.w3.org/1999/xlink" content-type="arpha" xlink:type="simple">98D983F8-62A3-5EC4-89E3-78412CE80E83</object-id><object-id xmlns:xlink="http://www.w3.org/1999/xlink" content-type="doi" xlink:type="simple">10.3897/BDJ.13.e143433.figure3</object-id><label>Figure 3.</label><caption><p><italic><tp:taxon-name><tp:taxon-name-part taxon-name-part-type="genus" reg="Falcileptoneta">Falcileptoneta</tp:taxon-name-part><tp:taxon-name-part taxon-name-part-type="species" reg="taoqii">taoqii</tp:taxon-name-part></tp:taxon-name></italic> sp. nov., one paratype female. <bold>A</bold> Epigyne, ventral view; <bold>B</bold> Vulva, dorsal view; <bold>C</bold> Same, posterior view. Abbreviations: At = atrium, PP = pore plate; S = spermathecae, SS = spermathecae stalk.</p></caption><graphic xmlns:xlink="http://www.w3.org/1999/xlink" xlink:href="bdj-13-e143433-g003.jpg" position="float" id="oo_1184298.jpg" orientation="portrait" xlink:type="simple"><uri content-type="original_file" xlink:type="simple">https://binary.pensoft.net/fig/1184298</uri></graphic></fig><fig id="F12275574" position="float" orientation="portrait"><object-id xmlns:xlink="http://www.w3.org/1999/xlink" content-type="arpha" xlink:type="simple">DDDA389D-6BCF-5D72-8D08-8C1B3DCA7610</object-id><object-id xmlns:xlink="http://www.w3.org/1999/xlink" content-type="doi" xlink:type="simple">10.3897/BDJ.13.e143433.figure5</object-id><label>Figure 5.</label><caption><p>Distribution record of <italic><tp:taxon-name><tp:taxon-name-part taxon-name-part-type="genus" reg="Falcileptoneta">Falcileptoneta</tp:taxon-name-part><tp:taxon-name-part taxon-name-part-type="species" reg="taoqii">taoqii</tp:taxon-name-part></tp:taxon-name></italic> sp. nov.</p></caption><graphic xmlns:xlink="http://www.w3.org/1999/xlink" xlink:href="bdj-13-e143433-g005.jpg" position="float" id="oo_1184300.jpg" orientation="portrait" xlink:type="simple"><uri content-type="original_file" xlink:type="simple">https://binary.pensoft.net/fig/1184300</uri></graphic></fig><fig id="F12275566" position="float" orientation="portrait"><object-id xmlns:xlink="http://www.w3.org/1999/xlink" content-type="arpha" xlink:type="simple">84E751E8-69BA-503E-9385-D2A137BBB20B</object-id><object-id xmlns:xlink="http://www.w3.org/1999/xlink" content-type="doi" xlink:type="simple">10.3897/BDJ.13.e143433.figure1</object-id><label>Figure 1.</label><caption><p><italic><tp:taxon-name><tp:taxon-name-part taxon-name-part-type="genus" reg="Falcileptoneta">Falcileptoneta</tp:taxon-name-part><tp:taxon-name-part taxon-name-part-type="species" reg="taoqii">taoqii</tp:taxon-name-part></tp:taxon-name></italic> sp. nov., habitat. <bold>A</bold> Environment outside the cave; <bold>B</bold> Interior of the cave (red arrow shows where the spider was found); <bold>C</bold> <italic><tp:taxon-name><tp:taxon-name-part taxon-name-part-type="genus" reg="Falcileptoneta">F.</tp:taxon-name-part><tp:taxon-name-part taxon-name-part-type="species" reg="taoqii">taoqii</tp:taxon-name-part></tp:taxon-name></italic> sp. nov. (red arrow) and <italic><tp:taxon-name><tp:taxon-name-part taxon-name-part-type="genus" reg="Bisetocreagris">Bisetocreagris</tp:taxon-name-part></tp:taxon-name></italic> sp. (<tp:taxon-name><tp:taxon-name-part taxon-name-part-type="family">Neobisidae</tp:taxon-name-part></tp:taxon-name>). Photos by Taoqi Wang.</p></caption><graphic xmlns:xlink="http://www.w3.org/1999/xlink" xlink:href="bdj-13-e143433-g001.jpg" position="float" id="oo_1184296.jpg" orientation="portrait" xlink:type="simple"><uri content-type="original_file" xlink:type="simple">https://binary.pensoft.net/fig/1184296</uri></graphic></fig></tp:treatment-sec><ref-list><ref id="B12443337"><element-citation xmlns:xlink="http://www.w3.org/1999/xlink" publication-type="article" xlink:type="simple"><person-group person-group-type="author"><name name-style="western"><surname>Chen</surname><given-names>Z.</given-names></name><name name-style="western"><surname>Shen</surname><given-names>Y.</given-names></name><name name-style="western"><surname>Gao</surname><given-names>F.</given-names></name></person-group><year>1984</year><article-title>Description of the new species of the genus <italic><tp:taxon-name><tp:taxon-name-part taxon-name-part-type="genus" reg="Leptoneta">Leptoneta</tp:taxon-name-part></tp:taxon-name></italic> (<tp:taxon-name><tp:taxon-name-part taxon-name-part-type="order">Araneae</tp:taxon-name-part></tp:taxon-name>, <tp:taxon-name><tp:taxon-name-part taxon-name-part-type="family">Leptonetidae</tp:taxon-name-part></tp:taxon-name>) from caves of Zhejiang</article-title><source>Journal of the Hangzhou Normal College (nat. Sci</source><volume>1984</volume><issue>1</issue><fpage>8</fpage><lpage>13</lpage></element-citation></ref><ref id="B12275383"><element-citation xmlns:xlink="http://www.w3.org/1999/xlink" publication-type="article" xlink:type="simple"><person-group person-group-type="author"><name name-style="western"><surname>Seo</surname><given-names>Bo Keun</given-names></name></person-group><year>2015</year><article-title>Ten new species of the genus <italic><tp:taxon-name><tp:taxon-name-part taxon-name-part-type="genus" reg="Falcileptoneta">Falcileptoneta</tp:taxon-name-part></tp:taxon-name></italic> (<tp:taxon-name><tp:taxon-name-part taxon-name-part-type="order">Araneae</tp:taxon-name-part></tp:taxon-name>, <tp:taxon-name><tp:taxon-name-part taxon-name-part-type="family">Leptonetidae</tp:taxon-name-part></tp:taxon-name>) from Korea</article-title><source>Korean Journal of Environmental Biology</source><volume>33</volume><issue>3</issue><fpage>290</fpage><lpage>305</lpage><pub-id pub-id-type="doi">10.11626/kjeb.2015.33.3.290</pub-id></element-citation></ref><ref id="B12275187"><element-citation xmlns:xlink="http://www.w3.org/1999/xlink" publication-type="article" xlink:type="simple"><person-group person-group-type="author"><name name-style="western"><surname>Oh</surname><given-names>J. H.</given-names></name><name name-style="western"><surname>Lee</surname><given-names>S.</given-names></name></person-group><year>2023</year><article-title>Six new epigean species of the genus <italic><tp:taxon-name><tp:taxon-name-part taxon-name-part-type="genus" reg="Falcileptoneta">Falcileptoneta</tp:taxon-name-part></tp:taxon-name></italic> Komatsu, 1970 (<tp:taxon-name><tp:taxon-name-part taxon-name-part-type="order">Araneae</tp:taxon-name-part></tp:taxon-name>: <tp:taxon-name><tp:taxon-name-part taxon-name-part-type="family">Leptonetidae</tp:taxon-name-part></tp:taxon-name>) from South Korea</article-title><source>Zootaxa</source><volume>5339</volume><issue>1</issue><fpage>40</fpage><lpage>58</lpage><pub-id pub-id-type="doi">10.11646/zootaxa.5339.1.2</pub-id></element-citation></ref><ref id="B12275401"><element-citation xmlns:xlink="http://www.w3.org/1999/xlink" publication-type="article" xlink:type="simple"><person-group person-group-type="author"><name name-style="western"><surname>Seo</surname><given-names>Bo Keun</given-names></name></person-group><year>2016</year><article-title>Four new species of the genus <italic><tp:taxon-name><tp:taxon-name-part taxon-name-part-type="genus" reg="Falcileptoneta">Falcileptoneta</tp:taxon-name-part></tp:taxon-name></italic> (<tp:taxon-name><tp:taxon-name-part taxon-name-part-type="order">Araneae</tp:taxon-name-part></tp:taxon-name>, <tp:taxon-name><tp:taxon-name-part taxon-name-part-type="family">Leptonetidae</tp:taxon-name-part></tp:taxon-name>) from Korea</article-title><source>Journal of Species Research</source><volume>5</volume><issue>3</issue><fpage>590</fpage><lpage>595</lpage><pub-id pub-id-type="doi">10.12651/jsr.2016.5.3.590</pub-id></element-citation></ref></ref-list></tp:taxon-treatment>
